# Supplementary material for: MGtree: A Fast and Flexible Alignment-Based Metagenomics Pipeline
Source: Viruses. 2026 Jun 3;18(6):643. doi: 10.3390/v18060643 (PMC13307765; doi:10.3390/v18060643)
Supplement: Supplementary file 1 [file viruses-18-00643-s001.zip]

Archive with 1 entries (1 files):
- viruses-4308135-supplementary.pdf
